# Supplementary material for: The SR protein RSP-2 influences expression of the truncated insulin receptor DAF-2B in Caenorhabditis elegans
Source: G3 (Bethesda). 2023 Mar 26;13(6):jkad064. doi: 10.1093/g3journal/jkad064 (PMC10234397; doi:10.1093/g3journal/jkad064)
Supplement: jkad064_Supplementary_Data [file jkad064_supplementary_data.zip]

Archive with 2 entries (2 files):
- File_S1_G3-2022-403970.docx
- File_S2_G3-2022-403970.xlsx
