# Supplementary material for: The SR protein RSP-2 influences expression of the truncated insulin receptor DAF-2B in Caenorhabditis elegans
Source: G3 (Bethesda). 2023 Mar 26;13(6):jkad064. doi: 10.1093/g3journal/jkad064 (PMC10234397; doi:10.1093/g3journal/jkad064)
Supplement: jkad064_Supplementary_Data [file jkad064_supplementary_data.zip › File_S2_G3-2022-403970.xlsx]

## Sheet: Figure 1
	Figure 1: Genetic deletion of rsp-2 increases expression of a daf-2b splicing reporter
		Developmental Stage													Developmental Stage
	Trial 1	L1		L2		L3		L4		Young adult (YA)				Trial 2	L1		L2		L3		L4		YA
		Control	rsp-2(ok639)	Control	rsp-2(ok639)	Control	rsp-2(ok639)	Control	rsp-2(ok639)	Control	rsp-2(ok639)				Control	rsp-2(ok639)	Control	rsp-2(ok639)	Control	rsp-2(ok639)	Control	rsp-2(ok639)	Control	rsp-2(ok639)
		13.664	30.276	19.203	31.773	13.815	17.57	17.077	15.458	9.704	9.389				22.87	64.059	6.034	16.638	17.195	17.197	13.91	15.099	10.752	10.928
		16.551	54.339	12.698	15.345	13.763	16.708	14.898	12.839	9.182	9.369				19.733	37.268	8.573	24.017	15.275	20.184	13.68	17.33	11.054	10.894
		31.264	23.063	11.93	23.076	15.326	16.274	15.87	14.555	9.778	10.871				21.043	30.161	8.585	21.316	20.43	15.723	10.974	14.261	11.424	10.975
		20.525	36.582	15.612	18.613	12.737	15.942	12.319	16.27	9.005	11.383				33.15	24.603	10.421	24.913	17.019	18.179	12.363	14.971	12.009	11.492
		29.613	22.544	13.968	14.719	13.04	18.875	13.156	18.93	9.087	10.44				32.995	24.227	7.342	11.498	14.135	17.388	13.335	14.672	11.446	10.551
		30.07	23.363	16.1	10.939	14.11	21.242	14.056	18.121	8.731	10.833				26.988	22.487	8.227	8.813	14.675	17.586	13.224	13.612	10.591	11.627
		11.366	33.441	17.912	19.752	17.881	13.558	14.345	13.77	8.673	9.282				24.497	31.242	14.207	17.72	15.77	29.222	12.183	13.837	10.711	10.909
		19.726	46.484	10.965	17.441	11.718	15.287	11.955	13.494	8.904	9.191				31.618	27.293	10.845	15.448	16.228	23.739	13.519	16.23	11.681	11.542
		19.027	25.387	22.587	25.56	14.424	14.731	12.141	13.922	9.469	10.033				25.099	26.64	7.578	10.521	15.596	21.067	13.406	13.973	10.496	10.962
		12.983	20.633	23.196	31.487	13.507	19.683	13.677	13.922	8.229	10.11				24.656	34.031	8.868	15.158	15.427	15.445	13.779	11.938	11.484	10.675
		15.76	27.966	19.611	29.912	23.235	19.21	11.656	12.096	9.09	10.766				18.349	27.405	11.035	9.007	17.159	32.235	12.839	13.318	11.681	10.937
		14.736	28.003	16.953	31.731	21.122	16.159	15.4	16.139	8.393	10.663				23.078	23.2	11.339	14.806	26.417	24.294	14.427	11.942	10.261	10.603
		23.274	27.183	18.464	22.523	21.097	14.034	11.219	15.571	8.769	11.519				24.908	28.747	9.284	11.007	14.304	14.817	13.83	13.715	11.672	10.85
		19.743	45.362	13.118	14.281	15.752	20.138	15.553	15.772	9.059	10.091				13.92	34.018	13.036	17.74	19.401	17.618	13.597	14.612	10.293	10.609
		23.656	36.233	10.882	23.24	25.464	12.808	17.018	15.987	9.604	9.712				24.837	24.044	17.724	26.595	16.053	21.142	12.685	14.057	10.343	11.079
		23.576	30.319	19.977	34.418	14.344	21.315	11.626	13.318	9.106	9.921				28.958	19.422	8.753	16.034	14.311	27.263	13.025	15.2	11.015	11.135
		30.047	30.233	13.639	16.03	13.437	17.632	15.786	12.333	11.059	9.674				17.501	35.582	12.735	11.579	19.802	19.461	13.855	15.302	10.328	11.22
		18.012	37.002	19.084	22.977	18.583	14.869	12.143	13.449	8.813	10.272				20.387	38.55	17.117	19.203	18.352	14.472	13.619	17.612	10.995	11.016
		26.448	35.885	21.654	16.928	21.102	19.304	16.692	12.395	9.857	10.876				20.488	36.686	12.221	21.848	18.176	17.656	13.389	14.733	10.712	10.84
		34.27	27.158	16.247	17.762	12.641	23.065	16.324	13.343	9.586					24.876	28.786	15.638	23.542	13.011	17.232	14.794	13.119	13.112	11.453
	Mean	21.7156	32.0728	16.69	21.9254	16.3549	17.4202	14.1456	14.5842	9.2049	10.2313			Mean	23.9975	30.9226	10.9781	16.8702	16.9368	20.096	13.3217	14.4767	11.103	11.0148
	SD	6.77333	8.8049	3.79835	6.91819	4.03114	2.85274	2.005	1.89222	0.62688	0.702205			SD	5.08143	9.51355	3.28667	5.49917	3.0062	4.92902	0.836473	1.47385	0.719654	0.316181
			p<0.001		p<0.01		p=ns		p=ns		p<0.0001					p<0.01		p<0.001		p<0.05		p<0.01		p=ns

## Sheet: Figure 2
	Figure 2: Genetic deletion of rsp-2 increases expression of endogenous daf-2b transcripts
			daf-2b		daf-2a		daf-2c
			N2	rsp-2(Δ)	N2	rsp-2(Δ)	N2	rsp-2(Δ)
			1.04033	2.51598	1.04966	1.17119	0.97726	1.21814
			1.01679	1.86902	1.05171	1.17231	1.05456	1.31736
			0.940656	1.7203	0.926117	1.17563	0.876386	1.25447
			0.816657	1.48106	0.984887	1.11766	0.914412	1.29966
			1.17764	2.23577	0.960829	1.35193	1.02386	1.41969
			1.045	2.05501	1.03361	1.28241	1.18261	1.38917
		Mean	1.00618	1.97952	1.00114	1.21185	1.00485	1.31642
		SD	0.120329	0.370682	0.0519297	0.0871809	0.10943	0.0771156
				p<0.001		p<0.001		p<0.001

## Sheet: Figure 3
	Figure 3: Expression of rsp-2 is influenced by dauer formation
		Dauer decision with pheromone treatment
				Ethanol	Pheromone				Ethanol	Pheromone				Ethanol	Pheromone
			Trial 1	90.418	131.496			Trial 2	74.531	91.992			Trial 3	112.98	96.91
				117.961	117.539				88.618	94.59				101.387	94.909
				106.051	121.799				93.599	93.636				111.091	96.641
				110.748	126.692				96.56	93.977				102.441	108.636
				109.847	125.67				102.318	97.801				105.476	89.094
				102.317	131.458				88.201	104.421				108.588	82.399
				104.914	127.388				83.403	101.068				90.938	88.439
				95.581	129.802				98.39	107.844				107.699	92.338
				95.715	124.101				96.756	103.069					97.119
				109.57	128.402				108.794	98.029				99.412	94.145
				109.216	123.634				108.471	117.473				93.576	97.815
				108.003	126.636				98.278	89.381				116.318	85.881
				108.177	122.604				98.803	87.311				122.995	100.199
				98.818	120.502				113.374	89.046				118.878	100.038
				120.899	119.313				114.005	87.245				105.238	94.82
				120.974	128.487				110.262	95.117				122.638	102.1
				121.238	119.322				117.003	103.845				117.145	103.223
				111.807	125.286				109.751	95.205				119.56	97.414
				124.251	121.784				122.845	98.741				96.434	92.516
				128.726	108.767				117.859	98.018				95.263	107.203
			Mean	109.762	124.034			Mean	102.091	97.3904			Mean	107.792	96.0919
			SD	10.2967	5.41345			SD	12.6399	7.48059			SD	10.0979	6.6488
			t-test p<0.0001					t-test p = n.s.					t-test p<0.0001
		Pheromone-induced dauer formation in wild-type N2 background
				L3	L2D	Dauer				L3	L2D	Dauer				L3	L2D	Dauer
			Trial 1	90.578	78.289	95.451			Trial 2	102.029	75.517	80.812			Trial 3	102.232	97.53	107.005
				95.861	85.409	88.56				98.667	80.028	92.35				98.993	89.194	93.402
				103.704	83.991	77.68				86.466	86.21	81.168				99.706	82.883	114.492
				99.236	98.716	94.798				91.87	94.299	80.11				106.534	101.404	101.938
				99.155	91.125	92.161				97.544	94.499	86.154				101.853	89.327	99.379
				95.453	95.229	87.177				88.401	86.123	78.092				103.454	84.681	103.193
				91.895	74.433	81.994				97.881	77.921	78.804				105.424	94.009	93.02
				103.1	87.913	86.697				97.651	76.777	83.161				98.249	89.909	103.582
				106.899	79.531	99.631				110.284	85.224	90.787				88.531	80.284	106.283
				109.023	84.537	85.569				94.286	79.769	84.539				97.17	72.095	99.389
				106.245	93.522	94.889				106.131	82.258	87.213				96.923	93.293	104.449
				86.685	82.489	89.159				99.851	78.713	96.912				101.663	95.166	98.323
				110.32	77.273	83.952				84.723	82.959	88.482				107.725	94.726	92.27
				94.857	89.275	98.041				95.837	93.368	92.64				97.045	102.566	90.804
				108.238	86.826	93.401				123.654	79.848	86.216				89.72	82.623	92.574
				102.07	68.58	92.286				123.158	71.472	90.127				115.573	91.764	104.972
				101.809	87.679	100.708				93.604	75.039	93.776				108.653	84.851	101.682
				110.445	90.238	103.697				98.645	83.284	87.981				113.063	86.371	101.587
				99.026	81.853	115.568				101.452	84.958	111.377				115.635	97.467	89.383
				109.546	86.814	102.929				96.536	85.113	87.824				107.654	78.485	96.17
			Mean	101.207	85.1861	93.2174			Mean	99.4335	82.669	87.9263			Mean	102.79	89.4314	99.6949
			SD	7.04347	7.26835	8.7821			SD	10.205	6.33913	7.6023			SD	7.46177	7.92975	6.47272
			ANOVA p<0.0001		p<0.0001 vs L3				ANOVA p<0.0001		p<0.0001 vs L3				ANOVA p<0.0001		p<0.0001 vs L3
						p<0.01 vs L3						p<0.0001 vs L3						p=ns vs L3
		Dauer decision in pdk-1(sa709)
				WT	pdk-1				WT	pdk-1				WT	pdk-1
			Trial 1	126.406	148.009			Trial 2*	135.096	135.367			Trial 3	178.306	158.067
				147.383	152.721				144.134	136.171				159.284	124.791
				145.444	157.614				133.983	137.045				155.44	161.758
				140.523	149.675				127.961	132.854				168.058	152.607
				135.474	147.127				126.537	137.582				156.694	165.721
				132.418	132.091				160.77	134.846				158.06	149.897
				132.894	128.912				129.362	132.165				164.547	158.817
				128.01	132.67				138.098	126.003				170.61	152.74
				130.417	162.727				139.589	129.861				152.86	159.043
				147.111	150.034				145.364	130.87				151.201	142.745
				139.963	153.891				147.317	132.741				154.628	144.995
				134.771	153.023				153.964	130.328				157.232	147.807
				152.808	139.184				149.75	146.051				143.64	139.358
				138.421	170.764				160.454	172.349				153.795	137.281
				143.98	150.954				156.025	125.686				155.511	147.91
				128.008	128.261				141.831	159.732				158.317	137.69
				130.086	117.506				138.718	160.54				149.111	137.864
				135.411	137.64				147.925	166.993				151.469	158.436
				135.908	116.259				154.401	139.216				147.408	134.701
				135.897	143.498				138.894	135.933				153.303	157.517
			Mean	137.067	143.628			Mean	143.509	140.117			Mean	156.974	148.487
			SD	7.32051	14.3796			SD	10.3355	13.6935			SD	8.19156	10.8494
			t-test p = ns					t-test p = n.s.					t-test p<0.01
		Dauer formation in pdk-1(sa709)
				L3	L2D	Dauer				L3	L2D	Dauer				L3	L2D	Dauer
			Trial 1	106.507	86.193	92.121			Trial 2*	102.46	87.068	86.425			Trial 3	96.493	93.348	100.052
				101.271	83.842	99.884				97.877	91.323	83.069				99.862	94.491	103.142
				108.457	86.193	100.199				107.95	87.759	102.679				106.486	87.91	85.95
				87.29	83.445	86.593				102.595	90.416	91.112				112.032	83.2	91.51
				94.301	87.611	88.203				94.771	74.79	88.95				91.463	86.303	93.585
				94.202	85.928	92.43				107.123	85.349	102.44				111.721	88.96	87.225
				85.526	86.227	93.608				100.275	84.721	90.394				103.729	96.168	98.534
				93.709	87.606	87.217				84.46	97.189	87.085				98.536	86.769	96.273
				122.956	75.93	82.861				86.24	88.756	78.005				109.989	79.619	97.589
				100.879	80.817	85.093				91.319	80.84	89.234				108.466	83.183	99.87
				99.158	90.512	97.854				99.869	92.501	93.101				99.705	78.255	98.712
				99.455	80.124	98.016				103.893	86.495	93.359				109.312	87.073	98.351
				94.984	96.246	96.023				93.689	86.716	86.931				86.802	84.327	78.371
				98.044	82.522	87.464				106.448	84.625	85.078				106.731	91.94	96.835
				88.826	100.17	90.992				101.596	76.841	95.424				105.698	99.07	95.311
				86.629	81.916	96.792				95.351	90.924	89.659				108.194	105.929	96.248
				110.486	86.858	76.694				110.068	91.516	84.128				116.767	97.416	88.898
				122.501	75.483	92.1				91.585	100.053	86.859					87.346	84.717
				100.823	79.609	103.689				104.415	85.489	87.983					100.232	86.053
					89.998	98.648				105.898	91.264	96.655					102.432	97.393
			Mean	99.7897	85.3615	92.324			Mean	99.3941	87.7317	89.9285			Mean	104.234	90.6985	93.731
			SD	10.7229	6.04461	6.78286			SD	7.27176	6.01821	6.10638			SD	7.82277	7.71002	6.4725
			ANOVA p<0.0001		p<0.0001 vs L3				ANOVA p<0.0001		p<0.0001 vs L3				ANOVA p<0.0001		p<0.0001 vs L3
						p<0.05 vs L3						p<0.0001 vs L3						p<0.001 vs L3
									*Data presented in Figure S2C

## Sheet: Figure 4
	Figure 4: Genetic deletion of rsp-2 suppresses pheromone-induced dauer formation
	Key:	Trial	- experiment performed on separate occasions
		Bio Rep	- biological replicate with test populations derived from independent parental populations
		Tech Rep	- technical replicate, with test populations derived from the same parental population
		NR	- not recovered from dauer
		n	- number of worms scored per replicate
	Pheromone-induced dauer entry - rsp-2(ok639)
			N2			rsp-2(ok639)						N2			rsp-2(ok639)						N2			rsp-2(ok639)
			Bio Rep	% Dauer	n	Bio Rep	% dauer	n				Bio Rep	% Dauer	n	Bio Rep	% dauer	n				Bio Rep	% Dauer	n	Bio Rep	% dauer	n
		Trial 1	1	66.3866	119	1	19.171	193			Trial 2	1	21.2598	127	1	2.77778	144			Trial 3	1	23.5294	136	1	25.7576	132
			2	31.5789	171	2	13.0178	169				2	33.557	149	2	0.757576	132				2	18.1818	154	2	31.4685	143
			3	26.8116	138	3	16.5829	199				3	22.5	160	3	0	157				3	34.6774	124	3	11.7073	205
			4	25.5034	149	4	8.82353	170				4	27.7372	137	4	1.23457	162				4	26.8456	149	4	1.1236	178
			5	34.2466	146	5	6.25	176				5	21.3836	159	5	1.85185	162				5	36.9048	168	5	4.7619	126
			6	35.4839	155	6	26.8966	145				6	16.7665	167	6	2.25564	133				6	14.4928	138	6	6.06061	165
			7	50.7042	142	7	15.2	125				7	33.5329	167	7	2.72109	147				7	14.0187	107	7	3.5461	141
			8	54.6392	97	8	7.27273	165				8	42.7632	152	8	9.25926	162				8	23.0769	130	8	20	150
			9	47.5806	124	9	21.1538	156				9	16.1616	99	9	5	180				9	16.2791	129	9	16.2162	185
			10	56.8966	116	10	8.38323	167
			Mean	42.9831		Mean	14.2752					Mean	26.1847		Mean	2.87308					Mean	23.1118		Mean	13.4046
			SD	14.0933		SD	6.80049					SD	8.91383		SD	2.78788					SD	8.41197		SD	10.6644
							p<0.0001 vs N2									p<0.0001 vs N2									p<0.05 vs N2
	Pheromone-induced dauer entry - rsp-2(jlu14)
			N2			rsp-2(jlu14)						N2			rsp-2(jlu14)
			Bio Rep	% Dauer	n	Bio Rep	% dauer	n				Bio Rep	% Dauer	n	Bio Rep	% dauer	n
		Trial 1	1	72.1311	122	1	12.1495	107			Trial 2	1	65.7895	114	1	28.1818	110
			2	56.8	125	2	26.2626	99				2	63.7168	113	2	31.5789	114
			3	51.0791	139	3	30.2326	129				3	71.1712	111	3	28.125	96
			4	70.7143	140	4	33.7662	154				4	47.6744	86	4	15.2941	85
			5	60.6897	145	5	26.4957	117				5	58.1633	98	5	43.3333	120
			6	64.4444	135	6	14.7287	129				6	51.7857	56	6	41.4966	147
			7	64.9682	157	7	32.3171	164				7	64.7059	119	7	26.5487	113
			8	45.5696	158	8	45.3125	128				8	67.7966	118	8	43.1034	116
			9	65.9864	147	9	31.4961	127				9	64.1026	117	9	26.9231	78
			10	54.7009	117										10	24.0385	104
			Mean	60.7084		Mean	28.0846					Mean	61.6562		Mean	30.8623
			SD	8.5883		SD	10.0087					SD	7.66463		SD	9.16945
							p<0.0001 vs N2									p<0.0001 vs N2
	Pheromone-induced dauer entry - rsp-2 genomic rescue
			N2			rsp-2(ok639)			rsp-2(ok639); RSP-2(+)							N2			rsp-2(ok639)			rsp-2(ok639); RSP-2(+)
			Bio Rep	% Dauer	n	Bio Rep	% dauer	n	Transgene	Bio Rep	% dauer	n				Bio Rep	% Dauer	n	Bio Rep	% dauer	n	Transgene	Bio Rep	% dauer	n
		Trial 1	1	58.6777	121	1	24.5033	151	jluEx179	1	69.3694	111			Trial 2	1	19.7531	81	1	7.89474	76	jluEx179	1	37.037	77
			2	54.4118	136	2	20.2797	143		2	66.6667	114				2	49.0909	110	2	3.84615	78		2	20	96
			3	60.396	101	3	24.6753	154		3	63.6943	157				3	31.068	103	3	10.1266	79		3	38.0282	89
			4	64.6154	130	4	25.3425	146		4	66.3265	98				4	25	92	4	6.12245	98		4	24.7191	115
			5	68.9655	145	5	26.5734	143	jluEx180	1	65.1685	178				5	13.4831	89	5	19	100	jluEx180	1	38.75	105
			6	42.1488	121	6	27.5	120		2	70.5128	156				6	42.3611	144	6	25.4098	122		2	39.0805	76
			7	50.9804	153	7	23.8532	109		3	50.7812	128				7	25	80	7	4.34783	92		3	46.9697	78
			8	73.125	160	8	22.7642	123		4	77.4648	142				8	29.6703	91	8	10.5882	85		4	22.3529	79
			9	50.6944	144	9	30.9859	142	jluEx181	1	53.0303	66				9	34.4086	93	9	2.46914	81	jluEx181	1	26.7442	77
										2	80	85							10	2.98507	67		2	34.2105	83
										3	66.6667	87											3	11.7647	76
										4	64.8148	54											4	20.6349	63
																							5	18.8679	56
			Mean	58.2239		Mean	25.1642			Mean	66.208					Mean	29.9817		Mean	9.279			Mean	29.1661
			SD	9.78075		SD	3.02858			SD	8.34959					SD	10.9872		SD	7.51912			SD	10.4513
				ANOVA p<0.0001			p<0.0001 vs N2				p<0.0001 vs rsp-2						ANOVA p<0.0001			p<0.001 vs N2				p<0.001 vs rsp-2
	Pheromone-induced dauer entry - daf-2b epistasis
			N2 control			daf-2b(D)			rsp-2(ok639)			rsp-2(ok639); daf-2b(D)					N2 control			daf-2b(D)			rsp-2(ok639)			rsp-2(ok639); daf-2b(D)
			Bio Rep	% Dauer	n	Bio Rep	% dauer	n	Bio Rep	% dauer	n	Bio Rep	% dauer	n			Bio Rep	% Dauer	n	Bio Rep	% dauer	n	Bio Rep	% dauer	n	Bio Rep	% dauer	n
		Trial 1	1	40.4878	205	1	28.7879	132	1	10.5263	133	1	11.1111	108		Trial 2	1	23.7113	97	1	26.6667	68	1	4.41176	75	1	2.77778	72
			2	22.3881	134	2	32.0896	134	2	3.59712	139	2	21.4286	140			2	25.2874	87	2	30.6818	60	2	0	88	2	5.68182	88
			3	17.2414	116	3	30.6358	173	3	4.96894	161	3	5.94059	101			3	20.2703	74	3	32.6087	52	3	1.92308	92	3	3.22581	62
			4	15.5738	122	4	44.4444	126	4	6.29921	127	4	5.50459	109			4	30.5882	85	4	29.4118	47	4	0	85	4	2.7027	74
			5	21.0526	133	5	31.6062	193	5	4.13223	121	5	17.0886	158			5	21.0526	76	5	26.3158	62	5	3.22581	95	5	6.25	112
			6	14.7287	129	6	34.5588	136	6	18.1102	127	6	7.40741	135			6	25	84	6	33.6842	58	6	3.44828	95	6	4.10959	73
			7	19.0141	142	7	25.9259	135	7	3	100	7	7.74648	142			7	18.8235	85	7	30.4348	45	7	4.44444	92	7	6.25	80
			8	27.5362	138	8	44.9612	129	8	11.2	125	8	6.08696	115			8	22.7273	66	8	29.2683	60	8	1.66667	82	8	2.5	80
			9	31.0345	145	9	31.25	112	9	17.2414	116	9	14.2857	91			9	22.7273	88	9	33.6634	61	9	0	101	9	6.18557	97
			10	16.3636	110	10	34.127	126	10	13.2743	113						10	20.4082	98	10	23.913	71	10	4.22535	92	10	9.09091	66
			Mean	22.5421		Mean	33.8387		Mean	9.23498		Mean	10.7333				Mean	23.0596		Mean	29.6648		Mean	2.33454		Mean	4.87742
			SD	8.23055		SD	6.23538		SD	5.65915		SD	5.69453				SD	3.38028		SD	3.26508		SD	1.86613		SD	2.15992
				ANOVA p<0.0001			p<0.01 vs Control			p<0.001 vs control			p<0.0001 vs daf-2(D)					ANOVA p<0.0001			p<0.0001 vs Control			p<0.0001 vs control			p<0.0001 vs daf-2(D)
													p=ns vs rsp-2(ok639)														p=ns vs rsp-2(ok639)

## Sheet: Figure 5
	Figure 5: Genetic deletion of rsp-2 enhances dauer formation in pdk-1 mutants
	Key:	Trial	- experiment performed on separate occasions
		Bio Rep	- biological replicate with test populations derived from independent parental populations
		Tech Rep	- technical replicate, with test populations derived from the same parental population
		NR	- not recovered from dauer
		n	- number of worms scored per replicate
	DAF-2B Overexpression
			pdk-1(sa709)			DAF-2B OE pdk-1(sa709)						pdk-1(sa709)			DAF-2B OE pdk-1(sa709)						pdk-1(sa709)			DAF-2B OE pdk-1(sa709)
			Bio Rep	% Dauer	n	Bio Rep	% dauer	n				Bio Rep	% Dauer	n	Bio Rep	% dauer	n				Bio Rep	% Dauer	n	Bio Rep	% dauer	n
		Trial 1	1	60	65	1	85.7143	35			Trial 2	1	44	75	1	88.7097	62			Trial 3	1	61.6279	86	1	86.2069	58
			2	53.125	32	2	84.6154	39				2	68.6567	67	2	90	30				2	67.6056	71	2	84.6154	39
			3	66.6667	69	3	76.2712	59				3	66.1017	59	3	94.9153	59				3	52.809	89	3	88.8889	36
			4	62.3377	77	4	67.0213	94				4	64.8649	37	4	94.9153	59				4	63.6364	33	4	64.8649	37
			5	68.4932	73	5	90.3226	62				5	58.3333	48	5	80.6452	62				5	55.2632	38	5	71.4286	42
			6	63.6364	66	6	93.1818	44				6	71.9512	82	6	100	50				6	61.0169	59	6	96.2963	54
			7	54.2373	59	7	95.6522	46				7	71.1538	52	7	91.4894	47				7	60.9756	82	7	73.6842	38
			8	52.3077	65	8	84	50				8	73.913	69	8	78.125	64				8	74.1379	58	8	96.7742	62
			9	47.2527	91	9	92.1053	38				9	53.0612	49	9	66.6667	24				9	66.6667	75	9	89.2857	28
						10	88.4615	78				10	28.5714	42	10	95.5556	45				10	59.6491	57	10	87.5	32
			Mean	58.673		Mean	85.7346					Mean	60.0607		Mean	88.1022					Mean	62.3388		Mean	83.9545
			SD	7.25909		SD	8.60812					SD	14.4963		SD	10.1106					SD	6.14275		SD	10.6161
							p<0.0001 vs pdk-1									p<0.0001 vs pdk-1									p<0.0001 vs pdk-1
	Reduced insulin signaling dauer entry - rsp-2(ok639)
			pdk-1(sa709)			rsp-2(ok639); pdk-1(sa709)						pdk-1(sa709)			rsp-2(ok639); pdk-1(sa709)						pdk-1(sa709)			rsp-2(ok639); pdk-1(sa709)
			Bio Rep	% Dauer	n	Bio Rep	% dauer	n				Bio Rep	% Dauer	n	Bio Rep	% dauer	n				Bio Rep	% Dauer	n	Bio Rep	% dauer	n
		Trial 1	1	43.4783	115	1	77.4648	71			Trial 2	1	72.973	37	1	82.6087	69			Trial 3	1	60	100	1	73.3333	75
			2	58.1633	98	2	75.6757	74				2	61.2245	49	2	77.2727	66				2	63.3663	101	2	68	100
			3	50	80	3	62.7451	102				3	62.1212	66	3	94.2857	35				3	62.7451	102	3	68.9189	74
			4	42.5743	101	4	62.963	81				4	55.5556	27	4	79.0698	86				4	57.6087	92	4	71.875	96
			5	60.7843	102	5	69.1489	94				5	50.6494	77	5	69.6429	56				5	58.3333	108	5	65.1163	129
			6	58.3333	60	6	71.6049	81				6	64.4068	59	6	80.2817	71				6	73.6264	91	6	56.8182	88
			7	53.125	64	7	70.6897	58				7	56.3636	55	7	76.4706	68				7	62.766	94	7	73.8095	126
			8	60.6383	94	8	51.6667	60				8	68.254	63	8	81.5789	38				8	65.5172	87	8	60.5769	104
			9	53.9683	63	9	78.3333	60				9	63.4615	52	9	69.697	33				9	54.4715	123	9	70.1613	124
						10	65	80				10	57.6087	92							10	70.5357	112	10	81.0811	74
			Mean	53.4517		Mean	68.5292					Mean	61.2618		Mean	78.9898					Mean	62.897		Mean	68.9691
			SD	6.90579		SD	8.18392					SD	6.53226		SD	7.40319					SD	5.85728		SD	6.93543
							p<0.001 vs pdk-1									p<0.0001 vs pdk-1									p<0.05 vs pdk-1
	Reduced insulin signaling dauer entry - rsp-2(jlu14)
			pdk-1(sa709)			rsp-2(jlu14); pdk-1(sa709)						pdk-1(sa709)			rsp-2(jlu14); pdk-1(sa709)
			Bio Rep	% Dauer	n	Bio Rep	% dauer	n				Bio Rep	% Dauer	n	Bio Rep	% dauer	n
		Trial 1	1	58.7156	109	1	72.2892	83			Trial 2	1	47.0588	187	1	56.5476	168
			2	61.2245	98	2	68.9189	74				2	46.6346	208	2	60.4651	129
			3	57.8035	173	3	71.4286	77				3	53.4351	131	3	61.9048	126
			4	52.2124	113	4	69.7674	86				4	46.3964	222	4	59.1463	164
			5	49.2537	134	5	63.1068	103				5	51.1628	129	5	47.449	196
			6	59.3496	123	6	57.6923	78				6	47.8261	207	6	54.8193	166
			7	65.8537	82	7	70.7865	89				7	48.1707	164	7	59.4406	143
			8	47.4074	135	8	72.2892	83				8	44.6667	150	8	49.0741	108
			9	60.3604	111	9	61.2903	93				9	42.3729	177	9	63.9344	122
			10	61.7391	115	10	70	60				10	45.5224	134
			Mean	57.392		Mean	67.7569					Mean	47.3246		Mean	56.9757
			SD	5.89257		SD	5.15216					SD	3.14957		SD	5.6315
							p<0.001 vs pdk-1									p<0.001 vs pdk-1
	Reduced insulin signaling dauer entry - rsp-2 genomic rescue
			pdk-1(sa709)			rsp-2(ok639); pdk-1(sa709)			rsp-2(ok639); pdk-1(sa709); RSP-2(+)							pdk-1(sa709)			rsp-2(ok639); pdk-1(sa709)			rsp-2(ok639); pdk-1(sa709); RSP-2(+)						pdk-1(sa709)			rsp-2(ok639); pdk-1(sa709)			rsp-2(ok639); pdk-1(sa709); RSP-2(+)
			Bio Rep	% Dauer	n	Bio Rep	% dauer	n	Transgene	Bio Rep	% dauer	n				Bio Rep	% Dauer	n	Bio Rep	% dauer	n	Transgene	Bio Rep	% dauer	n			Bio Rep	% Dauer	n	Bio Rep	% dauer	n	Transgene	Bio Rep	% dauer	n
		Trial 1	1	69.9248	133	1	91.4286	105	jluEx179	1	53.0612	49			Trial 2	1	62.069	116	1	73.9837	123	jluEx179	1	47.9167	48		Trial 3	1	58.0645	186	1	66.3934	122	jluEx179	1	53.0864	81
			2	65.4206	107	2	88.0503	159		2	75.3086	81				2	52.795	161	2	61.1765	85		2	61.2245	49			2	58.8235	136	2	67.4074	135		2	50.9804	51
			3	73.2143	112	3	84.4311	167		3	74.1935	93				3	61.8421	152	3	66.4948	194		3	39.4737	38			3	53.5912	181	3	61.2613	111		3	50	62
			4	77.8761	113	4	79.0541	148		4	72.5	40				4	45.045	111	4	60.2941	68		4	57.1429	70			4	55.6886	167	4	64.1667	120		4	45.3333	75
			5	75.5906	127	5	85.9649	171		5	70.5882	68				5	55.1402	107	5	66.3158	95		5	60	70			5	50.9091	165	5	63.8298	141		5	49.3671	79
			6	81.2903	155	6	95.1049	143	jluEx180	1	65.3846	26				6	64.4578	166	6	68.932	103	jluEx180	1	63.2353	68			6	50.8772	171	6	59.8425	127	jluEx180	1	48.9796	98
			7	82.2368	152	7	87.963	108		2	66.6667	36				7	53.9062	128	7	66.0494	162		2	45.9459	37			7	49.6403	139	7	63.0303	165		2	51.5152	132
			8	75.3521	142	8	79.3893	131		3	69.4915	59				8	57.7778	135	8	64.3678	87		3	52.2222	90			8	50.9202	163	8	68.5185	162		3	55.7522	113
			9	69.4656	131	9	85.8025	162		4	82.2222	45				9	54.0984	122	9	74.2188	128		4	62.5	56			9	40.9836	183	9	59.0278	144		4	57.5472	106
			10	76	150	10	81.7518	137		5	67.5	40				10	55.5556	135	10	61.5385	117		5	56.5217	69			10	43.2292	192	10	66.4286	140		5	47.191	89
									jluEx181	1	70.1299	77										jluEx181	1	55.5556	54									jluEx181	1	54.0984	122
										2	65.6863	102											2	73.4177	79										2	48	125
										3	68.0851	47											3	51.1905	84										3	46.9697	132
										4	81.6901	71											4	58.0247	81										4	37.8788	132
										5	71.25	80											5	52.1277	94										5	49.5575	113
			Mean	74.6371		Mean	85.894			Mean	70.2505					Mean	56.2687		Mean	66.3371			Mean	55.7666				Mean	51.2727		Mean	63.9906			Mean	49.7504
			SD	5.28845		SD	5.08603			SD	7.00593					SD	5.61897		SD	4.91583			SD	8.18654				SD	5.78946		SD	3.23451			SD	4.70642
				ANOVA p<0.0001			p<0.001 vs pdk-1				p<0.0001vs rsp-2; pdk-1						ANOVA p<0.01			p<0.01 vs pdk-1				p<0.01 vs rsp-2; pdk-1					ANOVA p<0.0001			p<0.0001 vs pdk-1				p<0.0001 vs rsp-2; pdk-1
	Reduced insulin signaling dauer entry - daf-2b dependency
			pdk-1(sa709) control			daf-2b(D); pdk-1(sa709)			rsp-2(ok639); pdk-1(sa709)			rsp-2(ok639); daf-2b(D); pdk-1(sa709)					pdk-1(sa709) control			daf-2b(D); pdk-1(sa709)			rsp-2(ok639); pdk-1(sa709)			rsp-2(ok639); daf-2b(D); pdk-1(sa709)						pdk-1(sa709) control			daf-2b(D); pdk-1(sa709)			rsp-2(ok639); pdk-1(sa709)			rsp-2(ok639); daf-2b(D); pdk-1(sa709)
			Bio Rep	% Dauer	n	Bio Rep	% dauer	n	Bio Rep	% dauer	n	Bio Rep	% dauer	n			Bio Rep	% Dauer	n	Bio Rep	% dauer	n	Bio Rep	% dauer	n	Bio Rep	% dauer	n				Bio Rep	% Dauer	n	Bio Rep	% dauer	n	Bio Rep	% dauer	n	Bio Rep	% dauer	n
		Trial 1	1	55.1724	87	1	40	90	1	56.7901	81	1	59.1837	49		Trial 2	1	67.8899	109	1	57.1429	70	1	72.093	43	1	48.2456	114			Trial 3	1	55.2632	76	1	48.5294	68	1	73.6842	76	1	57.971	69
			2	50.5495	91	2	44.5946	74	2	58.5106	94	2	55.5556	90			2	55.5556	99	2	56.962	79	2	76.2887	97	2	62.6506	83				2	66.6667	84	2	63.7931	58	2	78.5714	84	2	56.1644	73
			3	61.9718	71	3	36.4964	137	3	64.4068	59	3	59.2593	27			3	56.9892	93	3	46.6667	75	3	79.5455	88	3	51.3889	72				3	53.3333	75	3	47.561	82	3	73.6111	72	3	57.1429	63
			4	50.8197	61	4	37.7358	159	4	76.5432	81	4	59.7015	67			4	58	100	4	41.0959	73	4	69.2308	65	4	63.2353	68				4	67.2414	58	4	46.7391	92	4	70.7071	99	4	60	75
			5	52.6316	114	5	46.4286	56	5	72.1311	61	5	55.5556	72			5	57.377	122	5	54.7945	73	5	77.027	74	5	64.1509	106				5	58.1395	86	5	56.25	64	5	74.4681	94	5	48.1013	79
			6	50.8772	114	6	45.7447	94	6	67.5	80	6	56.338	71			6	64.3411	129	6	45.045	111	6	80.8989	89	6	57.1429	112				6	67.0455	88	6	61.2903	62	6	71.6418	67	6	46.4912	114
			7	52.7559	127	7	43.9716	141	7	67.0886	79	7	66.6667	39			7	65.7658	111	7	44.2857	70	7	67.6923	65	7	68.75	64				7	63.6364	77	7	52.7027	74	7	71.5909	88	7	56.0976	82
			8	54.4304	79	8	45.9459	74	8	61.76	68	8	60	70			8	69.4444	108	8	54.023	87	8	75	60	8	68.4932	73				8	74.1379	58	8	62.963	54	8	70.6667	75	8	65	60
			9	58.6207	145	9	37.0629	143	9	68	75	9	61.7647	68			9	65.0943	106	9	56.6265	83	9	72.7273	88	9	66.129	62				9	64.5161	62	9	52.1739	69	9	71.4286	70	9	63.1579	76
						10	45.8333	120	10	73.4177	79	10	56.25	32			10	66.6667	87	10	59.1837	49				10	74.1176	85				10	67.1642	67	10	51.2821	78	10	78.5047	107	10	52.6316	57
			Mean	54.2032		Mean	42.3814		Mean	66.6148		Mean	59.0275				Mean	62.7124		Mean	51.5826		Mean	74.5004		Mean	62.4304					Mean	63.7144		Mean	54.3285		Mean	73.4875		Mean	56.2758
			SD	3.89362		SD	4.08129		SD	6.40188		SD	3.43808				SD	5.16462		SD	6.57829		SD	4.4621		SD	8.03951					SD	6.35715		SD	6.4108		SD	2.96207		SD	5.93348
				ANOVA p<0.0001			p<0.0001 vs pdk-1			p<0.0001 vs pdk-1			p<0.01 vs rsp-2; pdk-1					ANOVA p<0.0001			p<0.01 vs pdk-1			p<0.01 vs pdk-1			p<0.001 vs rsp-2; pdk-1						ANOVA p<0.0001			p<0.01 vs pdk-1			p<0.01 vs pdk-1			p<0.0001 vs rsp-2; pdk-1
													p<0.0001 vs daf-2b; pdk-1														p<0.01 vs daf-2b; pdk-1															p=ns vs daf-2b; pdk-1

## Sheet: Figure 6
	Figure 6: Genetic deletion of rsp-2 inhibits dauer recovery
	Key:	Trial	- experiment performed on separate occasions
		Bio Rep	- biological replicate with test populations derived from independent parental populations
		Tech Rep	- technical replicate, with test populations derived from the same parental population
		NR	- not recovered from dauer
		n	- number of worms scored per replicate
	Reduced insulin signaling dauer recovery - rsp-2(ok639)
					Number of animals recovered from dauer																Number of animals recovered from dauer															Number of animals recovered from dauer
					Recovery time (h)																Recovery time (h)															Recovery time (h)
			Strain / transgene	Tech Rep	12	24	36	48	60	72	96	108	120	NR	Total n				Strain / transgene	Tech Rep	12	24	36	48	72	84	108	120	NR	Total n				Strain / transgene	Tech Rep	12	24	48	60	84	108	120	NR	Total n
		Trial 1	pdk-1(sa709)	1	7	9	2	4	3	0	2	0	0	39	66			Trial 2	pdk-1(sa709)	1	10	7	1	2	2	1	1	0	29	53			Trial 3*	pdk-1(sa709)	1	9	11	10	3	6	2	0	31	72
				2	3	12	4	2	2	0	0	1	1	51	76					2	3	5	4	4	2	0	2	0	32	52					2	7	6	11	3	2	1	0	19	49
				3	10	5	1	1	3	1	0	2	1	42	66					3	3	14	1	16	8	0	4	3	33	82					3	8	8	12	5	3	2	0	37	75
				Pooled	20	26	7	7	8	1	2	3	2	132	208					Pooled	16	26	6	22	12	1	7	3	94	187					Pooled	24	25	33	11	11	5	0	87	196
			rsp-2(ok639);	1	2	0	2	2	1	0	1	0	1	77	86				rsp-2(ok639);	1	0	2	1	0	0	0	0	0	58	61				rsp-2(ok639);	1	1	1	2	2	1	0	0	60	67
			pdk-1(sa709)	2	2	2	1	2	1	0	0	0	0	75	83				pdk-1(sa709)	2	3	7	5	3	0	0	1	0	76	95				pdk-1(sa709)	2	3	0	0	2	2	0	0	68	75
				3	1	3	2	0	1	0	1	1	0	65	74					3	4	3	0	1	0	0	0	0	70	78					3	2	2	3	0	0	0	2	69	78
				Pooled	5	5	5	4	3	0	2	1	1	217	243					Pooled	7	12	6	4	0	0	1	0	204	234					Pooled	6	3	5	4	3	0	2	197	220
		Log Rank:	p<0.0001 pdk-1 vs rsp-2;pdk-1															Log Rank:	p<0.0001 pdk-1 vs rsp-2;pdk-1														Log Rank:	p<0.0001 pdk-1 vs rsp-2;pdk-1
																																	*Data presented in Figure 5A
	Reduced insulin signaling dauer recovery - rsp-2(jlu14)
					Number of animals recovered from dauer																Number of animals recovered from dauer															Number of animals recovered from dauer
					Recovery time (h)																Recovery time (h)															Recovery time (h)
			Strain / transgene	Tech Rep	24	36	48	72	96	120	NR	Total n							Strain / transgene	Tech Rep	24	36	48	60	72	96	120	NR	Total n					Strain / transgene	Tech Rep	24	36	48	60	72	96	120	NR	Total n
		Trial 1*	pdk-1(sa709)	1	13	7	6	10	7	4	23	70						Trial 2	pdk-1(sa709)	1	22	5	7	10	1	6	5	45	101				Trial 3	pdk-1(sa709)	1	30	16	13	5	7	3	8	33	115
				2	22	16	12	16	7	10	25	108
				Pooled	35	23	18	26	14	14	48	178								Pooled	22	5	7	10	1	6	5	45	101						Pooled	30	16	13	5	7	3	8	33	115
			rsp-2(jlu14);	1	2	4	8	10	3	2	39	68							rsp-2(jlu14);	1	1	7	1	4	3	2	8	84	110					rsp-2(jlu14);	1	9	14	5	9	3	5	12	98	155
			pdk-1(sa709)																pdk-1(sa709)															pdk-1(sa709)
				Pooled	2	4	8	10	3	2	39	68								Pooled	1	7	1	4	3	2	8	84	110						Pooled	9	14	5	9	3	5	12	98	155
		Log Rank:	p<0.0001 pdk-1 vs rsp-2;pdk-1															Log Rank:	p<0.0001 pdk-1 vs rsp-2;pdk-1														Log Rank:	p<0.0001 pdk-1 vs rsp-2;pdk-1
		*Data presented in Figure 5B
	Reduced insulin signaling dauer recovery - rsp-2 genomic rescue
					Number of animals recovered from dauer																Number of animals recovered from dauer
					Recovery time (h)																Recovery time (h)
			Strain / transgene	Tech Rep	24	48	72	96	108	120	NR	Total n							Strain / transgene	Tech Rep	12	24	36	62	72	84	108	120	NR	Total n
		Trial 1*	pdk-1(sa709)	1	26	13	4	3	4	5	21	76						Trial 2	pdk-1(sa709)	1	3	4	4	2	1	0	1	1	11	27
				2	23	12	3	1	4	6	31	80								2	4	8	9	3	2	1	3	2	12	44
																					8	7	9	3	1	3	1	0	16	48
				Pooled	49	25	7	4	8	11	52	156								Pooled	15	19	22	8	4	4	5	3	39	119
			rsp-2(ok639);	1	9	3	0	2	0	2	50	66							rsp-2(ok639);	1	1	1	3	5	1	0	1	2	46	60
			pdk-1(sa709)	2	8	10	2	4	4	3	48	79							pdk-1(sa709)	2	2	0	3	1	0	0	0	1	38	45
				3																3	1	2	3	2	0	0	3	0	59	70
				Pooled	17	13	2	6	4	5	98	145								Pooled	4	3	9	8	1	0	4	3	143	175
			rsp-2(ok639);	1	24	18	1	0	3	2	18	66							rsp-2(ok639);	1	6	4	5	1	2	0	1	2	12	33
			pdk-1(sa709);	2	25	11	4	2	3	4	11	60							pdk-1(sa709)	2	6	3	4	3	2	2	2	1	20	43
			jluEx179																jluEx179
			rsp-2(ok639);	1	24	4	2	1	6	0	29	66							rsp-2(ok639);	1	5	5	6	3	1	2	1	0	16	39
			pdk-1(sa709)	2															pdk-1(sa709)
			jluEx181																jluEx180
				Pooled	73	33	7	3	12	6	58	192							rsp-2(ok639);	1	5	4	0	2	0	3	0	0	11	25
		Log Rank :	p<0.0001 pdk-1 vs rsp-2; pdk-1																pdk-1(sa709)	2	7	3	1	2	1	0	1	1	22	38
			p<0.0001 rsp-2; pdk-1 vs rsp-2; pdk-1; RSP-2+																jluEx181
		*Data presented in Figure 5C																		Pooled	29	19	16	11	6	7	5	4	81	178
																		Log Rank:	p<0.0001 pdk-1 vs rsp-2; pdk-1
																			p<0.0001 rsp-2; pdk-1 vs rsp-2; pdk-1; RSP-2+
	Reduced insulin signaling dauer recovery - daf-2b dependency
					Number of animals recovered from dauer																Number of animals recovered from dauer															Number of animals recovered from dauer
					Recovery time (h)																Recovery time (h)															Recovery time (h)
			Strain / transgene	Tech Rep	24	36	48	72	96	120	NR	Total n							Strain / transgene	Tech Rep	24	36	48	72	96	120	NR	Total n						Strain / transgene	Tech Rep	24	36	48	72	96	120	NR	Total n
		Trial 1	pdk-1(sa709)	1	24	8	18	13	3	5	8	79						Trial 2	pdk-1(sa709)	1	33	11	16	3	8	9	40	120					Trial 3*	pdk-1(sa709)	1	18	13	7	5	6	7	35	91
			control	2	19	10	8	22	6	4	18	87							control	2	13	18	15	9	17	17	57	146						control	2	11	21	5	8	3	2	16	66
				3	30	13	15	18	12	5	20	113								3	21	14	13	14	3	4	50	119							3	19	21	20	10	8	3	27	108
				Pooled	73	31	41	53	21	14	46	279								Pooled	67	43	44	26	28	30	147	385							Pooled	48	55	32	23	17	12	78	265
			daf-2b(D);	1	27	10	13	19	4	4	6	83							daf-2b(D);	1	26	16	10	9	6	14	30	111						daf-2b(D);	1	18	26	11	12	8	3	12	90
			pdk-1(sa709)	2	35	20	26	25	10	2	19	137							pdk-1(sa709)	2	25	10	9	15	11	14	41	125						pdk-1(sa709)	2	14	17	7	4	4	3	10	59
				3	34	14	17	15	10	4	15	109								3	23	20	12	10	12	7	25	109							3	25	27	19	6	5	2	9	93
				Pooled	96	44	56	59	24	10	40	329								Pooled	74	46	31	34	29	35	96	345							Pooled	57	70	37	22	17	8	31	242
			rsp-2(ok639);	1	4	7	5	15	15	6	66	118							rsp-2(ok639);	1	0	1	2	6	4	5	71	89						rsp-2(ok639);	1	2	2	2	5	4	6	47	68
			pdk-1(sa709)	2	3	1	3	9	4	6	57	83							pdk-1(sa709)	2	0	4	2	7	8	12	79	112						pdk-1(sa709)	2	0	2	3	3	1	4	55	68
				3	2	2	7	10	11	5	57	94								3	1	2	1	9	7	14	80	114							3	0	0	3	2	3	1	29	38
				Pooled	9	10	15	34	30	17	180	295								Pooled	1	7	5	22	19	31	230	315							Pooled	2	4	8	10	8	11	131	174
			rsp-2(ok639);	1	6	4	11	15	8	14	41	99							rsp-2(ok639);	1	1	2	2	3	5	12	51	76						rsp-2(ok639);	1	5	5	7	3	2	7	37	66
			daf-2b(Δ);	2	7	5	11	8	11	8	44	94							daf-2b(Δ);	2	3	3	0	3	8	19	30	66						daf-2b(Δ);	2	2	2	4	3	4	8	38	61
			pdk-1(sa709)	3	5	7	7	10	13	6	54	102							pdk-1(sa709)	3	1	5	4	6	5	14	50	85						pdk-1(sa709)	3	1	5	4	10	7	2	36	65
				Pooled	18	16	29	33	32	28	139	295								Pooled	5	10	6	12	18	45	131	227							Pooled	8	12	15	16	13	17	111	192
		Log Rank	p<0.05 pdk-1 vs daf-2b; pdk-1															Log Rank:	p<0.01 pdk-1 vs daf-2b; pdk-1														Log Rank:	p<0.0001 pdk-1 vs daf-2b; pdk-1
			p<0.0001 pdk-1 vs rsp-2; pdk-1																p<0.0001 pdk-1 vs rsp-2; pdk-1															p<0.0001 pdk-1 vs rsp-2; pdk-1
			p<0.001 rsp-2; pdk-1 vs rsp-2; daf-2b; pdk-1																p<0.001 rsp-2; pdk-1 vs rsp-2; daf-2b; pdk-1															p<0.001 rsp-2; pdk-1 vs rsp-2; daf-2b; pdk-1
																																	*Data presented in Figure 5D

## Sheet: Figure S1
	Figure S1: RNAi of rsp-2 increases expression of a daf-2b splicing reporter
		Developmental Stage
	Trial 1	L1		L2		L3		L4		Young adult (YA)
		Control	rsp-2	Control	rsp-2	Control	rsp-2	Control	rsp-2	Control	rsp-2
		31.252	57.344	16.577	33.481	24.594	30.336	11.281	13.34	17.65	18.364
		29.189	67.827	17.66	46.232	17.019	34.042	14.22	13.794	18.106	21.665
		37.992	52.183	23.16	18.105	22.351	23.989	12.963	15.939	14.262	19.973
		24.308	60.273	13.538	17.454	12.457	42.602	14.138	15.078	17.315	20.985
		31.855	60.934	11.153	36.041	14.785	37.692	14.132	17.643	18.178	19.507
		30.625	48.784	18.045	41.898	13.938	39.175	14.057	20.455	18.58	19.636
		31.25	92.107	10.775	47.286	15.854	18.742	14.148	23.326	20.072	18.798
		34.192	68.457	19.413	39.107	18.047	21.28	14.221	15.167	19.051	19.554
		49.178	54.045	8.79	30.849	11.037	19.029	14.198	19.122	19.544	22.549
		35.286	67.557	21.783	26.304	16.954	24.594	14.138	19.068	18.723	21.185
		37.382	55.895	23.798	26.42	22.649	35.998	12.058	16.514	18.087	21.116
		35.526	41.372	22.954	39.57	11.413	57.203	11.851	17.75	17.427	20.03
		39.169	39.083	17.98	31.052	19.776	39.927	13.668	20.615	19.008	20.047
		43.612	65.645	21.897	22.7	24.387	32.271	13.493	18.117	18.436	20.113
		37.881	61.041	12.366	40.193	19.566	49.289	15.21	16.785	19.248	20.966
		34.429	26.598	11.84	36.92	20.055	34.397	12.122	13.138	18.663	20.246
		27.922	73.639	23.825	27.949	16.481	39.823	14.529	20.519	18.494	19.288
		26.405	70.477	21.722	31.987	19.158	63.213	14.432	16.821	19.25	19.184
		18.641	45.797	8.538	20.572	26.245	28.719	16.731	17.3	20.616	21.486
		35.431		21.756		12.722	46.385	15.125	18.702		22.099
							58.006
	Mean	33.5763	58.3715	17.3785	32.3221	17.9744	36.9863	13.8358	17.4597	18.4584	20.3395
	SD	6.77957	14.6216	5.30948	8.98716	4.53186	12.0161	1.27907	2.6582	1.32171	1.12569
			p<0.0001		p<0.0001		p=0.0001		p=0.0001		p<0.0001
